# Supplementary material for: Transcriptome Analysis Reveals the Crucial Role of Phenylalanine Ammonia-Lyase in Low Temperature Response in Ammopiptanthus mongolicus
Source: Genes (Basel). 2024 Nov 13;15(11):1465. doi: 10.3390/genes15111465 (PMC11593641; doi:10.3390/genes15111465)
Supplement: Supplementary file 1 [file genes-15-01465-s001.zip]

Archive with 1 entries (1 files):
- genes-3295055-supplementary.pdf
